# Supplementary material for: Genetic Variants in Carbohydrate Digestive Enzyme and Transport Genes Associated with Risk of Irritable Bowel Syndrome
Source: medRxiv. 2023 Sep 22:2023.09.20.23295800. Preprint. [Version 1] doi: 10.1101/2023.09.20.23295800 (PMC10543038; doi:10.1101/2023.09.20.23295800)
Supplement: Supplement 4 [file media-4.xlsx]

## Sheet: Sheet1
S. Table 3. Monogenic inheritance of deleterious rare variants in IBS cases (Full)
affected	case	chr	position	ref	alt	gene	worst_consequence	1kg_freq	exac_freq	gnomad_genomes_freq	gnomad_exomes_freq	topmed_freq	cadd	revel	eigen	polyphen	sift	muttaster	fathmm	rsid	hgvsc	hgvsp	clinvar_clinical_significance	clinvar_gold_stars	filter	Comment	Comment
2	B-184_S147_L004	2	136562413	C	T	LCT	missense_variant	0	0	0	0	0	10.79	0.045	0.246		tolerated		tolerated		ENST00000264162.2:c.4388G>A	ENSP00000264162.2:p.Arg1463Lys		NA	NA	unresolved wrt gnomAD
2	B-184_S147_L004	2	136594476	C	G	LCT	missense_variant	0	0	0	0	0	21.2	0.295	2.238	damaging	damaging	damaging	tolerated		ENST00000264162.2:c.264G>C	ENSP00000264162.2:p.Lys88Asn		NA	NA	unresolved wrt gnomAD
2	2-143_S273_L006	3	164748508	A	T	SI	missense_variant	0	0	0	0	0	23.9	0.542	5.563	damaging	damaging	damaging	tolerated		ENST00000264382.3:c.2884T>A	ENSP00000264382.3:p.Trp962Arg		NA	NA	unresolved wrt gnomAD
2	2-143_S273_L006	3	164754263	C	T	SI	missense_variant	0	1.65e-05	0	2e-05	3.19e-05	27.2	0.702	8.064	damaging	damaging	damaging	damaging		ENST00000264382.3:c.2429G>A	ENSP00000264382.3:p.Arg810His		NA	NA	unresolved wrt gnomAD
1	B-109_S31_L001	3	164710159	T	G	SI	missense_variant	0.00279553	0.0005107	0.0015623	0.000396124	0.00187946	22.2	0.296	2.345		tolerated	damaging	damaging	rs146899814	ENST00000264382.3:c.4868A>C	ENSP00000264382.3:p.Asp1623Ala	Likely_benign	1	NA	The estimated probability that these variants occur in different haplotypes is 24%.
1	B-109_S31_L001	3	164783164	G	C	SI	missense_variant	0.0101837	0.002826	0.0100881	0.00246195	0.0104804	16.51	0.309	2.416		tolerated		damaging	rs79468450	ENST00000264382.3:c.692C>G	ENSP00000264382.3:p.Thr231Ser	Benign	1	NA		The estimated probability that these variants occur in different haplotypes is <1%.
1	B-109_S31_L001	3	164786506	G	A	SI	splice_region_variant	0.0171725	0.005074	0.0157804	0.0042094	0.0173531	10.79	NA	15.202					rs13086543	ENST00000264382.3:c.483+4C>T		Benign/Likely_benign	2	NA	The estimated probability that these variants occur in different haplotypes is 10%.
2	B-153_S36_L001	3	164710159	T	G	SI	missense_variant	0.00279553	0.0005107	0.0015623	0.000396124	0.00187946	22.2	0.296	2.345		tolerated	damaging	damaging	rs146899814	ENST00000264382.3:c.4868A>C	ENSP00000264382.3:p.Asp1623Ala	Likely_benign	1	NA	The estimated probability that these variants occur in different haplotypes is 100%.
2	B-153_S36_L001	3	164741458	T	G	SI	missense_variant	0.000399361	0.0001895	0.000478927	0.000155974	0.000828236	10.93	0.144	0.858		tolerated		tolerated		ENST00000264382.3:c.2999A>C	ENSP00000264382.3:p.Gln1000Pro	Likely_benign	1	NA
2	B-262_S167_L004	3	164755794	T	C	SI	missense_variant	0.000998403	0.0009642	0.00137266	0.000950274	0.00105919	23.2	0.368	1.993	damaging	damaging	damaging	tolerated		ENST00000264382.3:c.2320A>G	ENSP00000264382.3:p.Arg774Gly	Conflicting_interpretations_of_pathogenicity	1	NA	The estimated probability that these variants occur in different haplotypes is 100%.
2	B-262_S167_L004	3	164777793	G	A	SI	missense_variant	0.000199681	0.001359	0.00146702	0.0012201	0.00122643	27.9	0.833	12.555	damaging	damaging	damaging	damaging		ENST00000264382.3:c.1043C>T	ENSP00000264382.3:p.Pro348Leu	Uncertain_significance	2	NA
2	RS16055_S17_L001	3	164741534	A	G	SI	missense_variant	0.00319489	0.003999	0.00322436	0.00420087	0.004842	25.5	0.506	6.602	damaging	damaging	damaging	tolerated	rs146785675	ENST00000264382.3:c.2923T>C	ENSP00000264382.3:p.Tyr975His	Conflicting_interpretations_of_pathogenicity	1	NA	The estimated probability that these variants occur in different haplotypes is <1%.
2	RS16055_S17_L001	3	164716417	C	T	SI	missense_variant	0.000399361	0.0002059	0.000382702	0.000231332	0.000398191	29.4	0.954	12.889	damaging	damaging	damaging	damaging		ENST00000264382.3:c.4451G>A	ENSP00000264382.3:p.Arg1484His		NA	NA
2	RS16176_S113_L003	3	164764786	A	C	SI	missense_variant	0.000399361	0.001879	0.00146562	0.00160041	0.00165647	24.3	0.84	7.633	damaging	damaging		damaging		ENST00000264382.3:c.1730T>G	ENSP00000264382.3:p.Val577Gly	Conflicting_interpretations_of_pathogenicity	1	NA	The estimated probability that these variants occur in different haplotypes is 100%.
2	RS16176_S113_L003	3	164777725	C	T	SI	missense_variant	0.000599042	0.001392	0.00127494	0.00142183	0.00188742	24.3	0.723	8.288	damaging	damaging	damaging	damaging		ENST00000264382.3:c.1111G>A	ENSP00000264382.3:p.Val371Met	Conflicting_interpretations_of_pathogenicity	1	NA
2	RS16243_S119_L003	3	164710159	T	G	SI	missense_variant	0.00279553	0.0005107	0.0015623	0.000396124	0.00187946	22.2	0.296	2.345		tolerated	damaging	damaging	rs146899814	ENST00000264382.3:c.4868A>C	ENSP00000264382.3:p.Asp1623Ala	Likely_benign	1	NA	The estimated probability that these variants occur in different haplotypes is 7%.
2	RS16243_S119_L003	3	164785165	T	C	SI	missense_variant	0.0163738	0.003542	0.0111253	0.00278782	0.0116909	13.25	0.086	1.047		tolerated		tolerated	rs113903766	ENST00000264382.3:c.598A>G	ENSP00000264382.3:p.Ser200Gly	Benign/Likely_benign	2	NA
2	RS2113_S354_L008	3	164783164	G	C	SI	missense_variant	0.0101837	0.002826	0.0100881	0.00246195	0.0104804	16.51	0.309	2.416		tolerated		damaging	rs79468450	ENST00000264382.3:c.692C>G	ENSP00000264382.3:p.Thr231Ser	Benign	1	NA	The estimated probability that these variants occur in different haplotypes is 9%.
2	RS2113_S354_L008	3	164785246	G	C	SI	missense_variant	0.0153754	0.004135	0.012571	0.0034123	0.0138331	23.1	0.362	9.75		damaging	damaging	tolerated	rs146960446	ENST00000264382.3:c.517C>G	ENSP00000264382.3:p.Pro173Ala	Benign/Likely_benign	2	NA		The estimated probability that these variants occur in different haplotypes is 9%.
2	RS2113_S354_L008	3	164786506	G	A	SI	splice_region_variant	0.0171725	0.005074	0.0157804	0.0042094	0.0173531	10.79	NA	15.202					rs13086543	ENST00000264382.3:c.483+4C>T		Benign/Likely_benign	2	NA	The estimated probability that these variants occur in different haplotypes is <1%.
2	RS16038_S63_L002	9	104187729	C	T	ALDOB	splice_region_variant	0.00159744	0.001861	0.00232528	0.00201335	0.00245285	8.116	NA	4.85					rs141888548	ENST00000374855.4:c.799+6G>A		Benign/Likely_benign	2	NA	The estimated probability that these variants occur in different haplotypes is 76%.
2	RS16038_S63_L002	9	104192029	G	C	ALDOB	splice_region_variant	0.00519169	0.003113	0.00187946	0.00311929	0.00310589	6.237	NA	4.85					rs118168553	ENST00000374855.4:c.324+8C>G		Benign	2	NA
2	RS2165_S355_L008	22	32480567	C	A	SLC5A1	missense_variant	0	0	0	0	0	24.3	0.596	6.594	damaging	damaging	damaging	damaging		ENST00000266088.4:c.806C>A	ENSP00000266088.4:p.Pro269His		NA	NA
2	RS2165_S355_L008	22	32500768	T	C	SLC5A1	splice_region_variant	0.0127796	0.003591	0.00977583	0.00304172	0.0118979	9.647	NA	11.989					rs33968460	ENST00000266088.4:c.1666-5T>C		Benign	2	NA
Note. In the 'Affected' column, '1' indicates healthy controls (HCs), and '2' indicates IBS cases.
	7 SI affected cases vs 1 control
