# Supplementary material for: Genetic Variants in Carbohydrate Digestive Enzyme and Transport Genes Associated with Risk of Irritable Bowel Syndrome
Source: medRxiv. 2023 Sep 22:2023.09.20.23295800. Preprint. [Version 1] doi: 10.1101/2023.09.20.23295800 (PMC10543038; doi:10.1101/2023.09.20.23295800)
Supplement: Supplement 5 [file media-5.xlsx]

## Sheet: Sheet1
S. Table 4. Rare biallelic variants determined by deleterious scoring matrix (Full)
Chr	Start	End	Ref	Alt	ID	Read Depth	IBS Suybtype	Pain Score	Age	Gender	Ethnicity	Gene_symbol	Effect_refGene	Effect_ensGene	Effect_knownGene	Effect_ccdsGene	Mutation_type	AA_change_refGene	AA_change_ensGene	AA_change_knownGene	AA_change_ccdsGene	Deleterious_vs_all_algorithms	SIFT_score	SIFT_pred	Polyphen2_HDIV_score	Polyphen2_HDIV_pred	LRT_score	LRT_pred	FATHMM_score	FATHMM_pred	PROVEAN_score	PROVEAN_pred	CADD_score	CADD_pred	DAMG_SCORE of 6		GERP_score	GERP_pred	phyloP_score	phyloP_pred	phastCons_score	phastCons_pred	SiPhy_score	SiPhy_pred	Conservation Score of 4		Aver_c	gnomAD_genome_ALL	gnomAD_genome_AFR
chr3	164748508	164748508	A	T	2-143_S273_L006	0/1:275,269:544	IBS-C	31.1538	14	Male	Asian	SI	nonsynonymous	nonsynonymous	nonsynonymous	nonsynonymous	SNV	SI:NM_001041:exon25:c.2884T>A:p.W962R	ENSG00000090402:ENST00000264382:exon25:c.2884T>A:p.W962R	SI:uc003fei.3:exon25:c.2884T>A:p.W962R	CCDS3196.1:CCDS3196.1:exon24:c.2884T>A:p.W962R	0.682639	0	Damaging	1	Probably_damaging	0	Deleterious	0.36	Tolerable	-13.33	Damaging	24.4	Damaging	5	0.83	4.81	Conserved	6.371	Conserved	1	Conserved	11.851	Nonconserved	3	4	0.75	-	-
chr3	164754263	164754263	C	T	2-143_S273_L006	0/1:252,261:513	IBS-C	31.1538	14	Male	Asian	SI	nonsynonymous	nonsynonymous	nonsynonymous	nonsynonymous	SNV	SI:NM_001041:exon22:c.2429G>A:p.R810H	ENSG00000090402:ENST00000264382:exon22:c.2429G>A:p.R810H	SI:uc003fei.3:exon22:c.2429G>A:p.R810H	CCDS3196.1:CCDS3196.1:exon21:c.2429G>A:p.R810H	0.890972	0.001	Damaging	1	Probably_damaging	0	Deleterious	-2.8	Damaging	-4.72	Damaging	26.5	Damaging	6	1	4.39	Conserved	6.821	Conserved	1	Conserved	16.234	Conserved	3	4	0.75	-	-
chr3	164764786	164764786	A	C	RS16176_S113_L003	0/1:260,317:577	IBS-D	N/A	35	Female	5	SI	nonsynonymous	nonsynonymous	nonsynonymous	nonsynonymous	SNV	SI:NM_001041:exon16:c.1730T>G:p.V577G	ENSG00000090402:ENST00000264382:exon16:c.1730T>G:p.V577G	SI:uc003fei.3:exon16:c.1730T>G:p.V577G	CCDS3196.1:CCDS3196.1:exon15:c.1730T>G:p.V577G	0.807639	0.001	Damaging	1	Probably_damaging	0	Deleterious	-3.17	Damaging	-5.83	Damaging	21.6	Damaging	6	1	5.36	Conserved	8.538	Conserved	1	Conserved	9.873	Nonconserved	3	4	0.75	0.0013	0.0002
chr3	164777725	164777725	C	T	RS16176_S113_L003	0/1:316,329:645	IBS-D	N/A	35	Female	5	SI	nonsynonymous	nonsynonymous	nonsynonymous	nonsynonymous	SNV	SI:NM_001041:exon10:c.1111G>A:p.V371M	ENSG00000090402:ENST00000264382:exon10:c.1111G>A:p.V371M	SI:uc003fei.3:exon10:c.1111G>A:p.V371M	CCDS3196.1:CCDS3196.1:exon9:c.1111G>A:p.V371M	0.807639	0.003	Damaging	1	Probably_damaging	0	Deleterious	-3.28	Damaging	-2.17	Tolerable	26.3	Damaging	5	0.83	5.63	Conserved	3.158	Conserved	0.986	Nonconserved	19.675	Conserved	4	4	1	0.0012	0.0003
chr3	164716417	164716417	C	T	RS16055_S17_L001	0/1:331,338:669	IBS-M	N/A	35	Female	5	SI	nonsynonymous	nonsynonymous	nonsynonymous	nonsynonymous	SNV	SI:NM_001041:exon38:c.4451G>A:p.R1484H	ENSG00000090402:ENST00000264382:exon38:c.4451G>A:p.R1484H	SI:uc003fei.3:exon38:c.4451G>A:p.R1484H	CCDS3196.1:CCDS3196.1:exon37:c.4451G>A:p.R1484H	0.932639	0	Damaging	1	Probably_damaging	0	Deleterious	-4.21	Damaging	-4.65	Damaging	34	Damaging	6	1	4.76	Conserved	7.595	Conserved	1	Conserved	17.933	Conserved	4	4	1	0.0004	0.0001
chr3	164741534	164741534	A	G	RS16055_S17_L001	0/1:293,331:624	IBS-M	N/A	35	Female	5	SI	nonsynonymous	nonsynonymous	nonsynonymous	nonsynonymous	SNV	SI:NM_001041:exon26:c.2923T>C:p.Y975H	ENSG00000090402:ENST00000264382:exon26:c.2923T>C:p.Y975H	SI:uc003fei.3:exon26:c.2923T>C:p.Y975H	CCDS3196.1:CCDS3196.1:exon25:c.2923T>C:p.Y975H	0.681944	0.014	Damaging	1	Probably_damaging	0	Deleterious	-0.08	Tolerable	-4.46	Damaging	26.6	Damaging	5	0.83	5.23	Conserved	3.702	Conserved	1	Conserved	15.247	Conserved	4	4	1	0.0032	0.001
chr7	141794453	141794453	A	T	RS16225_S118_L003	0/1:412,81:493	IBS-U		42	Female	4	MGAM	nonsynonymous	nonsynonymous	nonsynonymous	nonsynonymous	SNV	MGAM:NM_004668:exon39:c.4652A>T:p.Y1551F	ENSG00000257335:ENST00000549489:exon39:c.4652A>T:p.Y1551F,ENSG00000257335:ENST00000475668:exon62:c.7340A>T:p.Y2447F	MGAM:uc003vwy.3:exon39:c.4652A>T:p.Y1551F	CCDS47727.1:CCDS47727.1:exon38:c.4652A>T:p.Y1551F	0.556944	0.046	Damaging	0.883	Possibly_damaging	-	-	-3.3	Damaging	-3.58	Damaging	16.55	Tolerable	5	0.83	3.98	Conserved	4.983	Conserved	1	Conserved	10.838	Nonconserved	2	4	0.5	-	-
chr7	141795477	141795477	C	T	RS16225_S118_L003	0/1:388,253:641	IBS-U		42	Female	4	MGAM	nonsynonymous	nonsynonymous	nonsynonymous	nonsynonymous	SNV	MGAM:NM_004668:exon41:c.4883C>T:p.T1628M	ENSG00000257335:ENST00000549489:exon41:c.4883C>T:p.T1628M,ENSG00000257335:ENST00000475668:exon64:c.7571C>T:p.T2524M	MGAM:uc003vwy.3:exon41:c.4883C>T:p.T1628M	CCDS47727.1:CCDS47727.1:exon40:c.4883C>T:p.T1628M	0.264583	0.019	Damaging	0.965	Probably_damaging	-	-	-2.89	Damaging	-2.13	Tolerable	22.5	Damaging	4	0.7	0.565	Nonconserved	-0.236	Nonconserved	0	Nonconserved	8.619	Nonconserved	0	4	0	0.0026	0.0089
chr7	141805672	141805672	C	T	B-275_S192_L004	0/1:211,194:405	IBS-U					MGAM	nonsynonymous	nonsynonymous	nonsynonymous	nonsynonymous	SNV	MGAM:NM_004668:exon48:c.5555C>T:p.T1852M	ENSG00000257335:ENST00000549489:exon48:c.5555C>T:p.T1852M,ENSG00000257335:ENST00000475668:exon71:c.8243C>T:p.T2748M	MGAM:uc003vwy.3:exon48:c.5555C>T:p.T1852M	CCDS47727.1:CCDS47727.1:exon47:c.5555C>T:p.T1852M	0.222917	0.064	Tolerable	0.308	Benign	-	-	-2.56	Damaging	-1.81	Tolerable	19.06	Tolerable	2	0.33	3.59	Conserved	1.242	Nonconserved	0.843	Nonconserved	7.268	Nonconserved	1	4	0.25	6.457e-05	0
chr7	141727515	141727515	C	T	B-275_S192_L004	0/1:278,282:560	IBS-U					MGAM	nonsynonymous	nonsynonymous	nonsynonymous	nonsynonymous	SNV	MGAM:NM_004668:exon10:c.1201C>T:p.R401C	ENSG00000257335:ENST00000475668:exon10:c.1201C>T:p.R401C,ENSG00000257335:ENST00000549489:exon10:c.1201C>T:p.R401C	MGAM:uc003vwy.3:exon10:c.1201C>T:p.R401C	CCDS47727.1:CCDS47727.1:exon9:c.1201C>T:p.R401C	0.849306	0.004	Damaging	1	Probably_damaging	0	Deleterious	-3.03	Damaging	-6.21	Damaging	35	Damaging	6	1	4.64	Conserved	2.371	Conserved	1	Conserved	11.764	Nonconserved	3	4	0.75	0.0014	0.0005
[truncated: 9 more columns]
