# Supplementary material for: Genetic Variants in Carbohydrate Digestive Enzyme and Transport Genes Associated with Risk of Irritable Bowel Syndrome
Source: medRxiv. 2023 Sep 22:2023.09.20.23295800. Preprint. [Version 1] doi: 10.1101/2023.09.20.23295800 (PMC10543038; doi:10.1101/2023.09.20.23295800)
Supplement: Supplement 6 [file media-6.xlsx]

## Sheet: Sheet1
S. Table 5. Digenic inheritance of deleterious rare variants in known enzyme deficiency genes in IBS cases (Full)
	subject ID	affected	chrom	pos	ref	alt	gene	worst_consequence	1kg_freq	exac_freq	gnomad_genomes_freq	gnomad_exomes_freq	topmed_freq	cadd	revel	eigen	polyphen	sift	muttaster	fathmm	rsid	hgvsc	hgvsp	clinvar_clinical_significance	clinvar_gold_stars	filter
1	B-034_S87_L002	2	22	32495249	G	A	SLC5A1	missense_variant	0	8.24e-06	0	7.95e-06	2.39e-05	25.2	0.455	5.594	NA	tolerated	damaging	damaging	NA	ENST00000266088.4:c.1360G>A	ENSP00000266088.4:p.Asp454Asn	Uncertain_significance	1	NA
	B-034_S87_L002	2	7	141756708	C	G	MGAM	missense_variant	0.000199681	0.0006785	0.000318837	0.000883208	0.000350408	24.1	0.806	6.984	damaging	damaging	damaging	damaging	NA	ENST00000549489.2:c.3659C>G	ENSP00000447378.2:p.Pro1220Arg	NA	NA	NA
1	B-121_S68_L002	1	1	9107759	T	C	SLC2A5	missense_variant	0.00279553	0.003937	0.00105082	0.00521583	0.00197503	22.5	0.204	2.804	NA	tolerated	damaging	tolerated	rs146964071	ENST00000377424.4:c.328A>G	ENSP00000366641.4:p.Ile110Val	Benign	1	NA
	B-121_S68_L002	1	9	104189856	C	G	ALDOB	missense_variant	0.00179712	0.002702	0.00420355	0.00295469	0.00267584	27.2	0.701	8.822	damaging	damaging	NA	damaging	rs1800546	ENST00000374855.4:c.448G>C	ENSP00000363988.4:p.Ala150Pro	Pathogenic	2	NA
2	B-165_S157_L004	2	7	141755854	G	A	MGAM	missense_variant	0	3.31e-05	3.19e-05	2.46e-05	7.96e-06	21.6	0.448	3.305	NA	tolerated	damaging	damaging	NA	ENST00000549489.2:c.3538G>A	ENSP00000447378.2:p.Gly1180Ser	NA	NA	NA
	B-165_S157_L004	2	11	118532174	C	T	TREH	missense_variant	0.000199681	3.3e-05	3.19e-05	2.01e-05	7.96e-06	28.5	0.54	5.305	damaging	damaging	damaging	tolerated	NA	ENST00000264029.4:c.662G>A	ENSP00000264029.4:p.Arg221Gln	NA	NA	NA
3	B-184_S147_L004	2	2	136594476	C	G	LCT	missense_variant	0	0	0	0	0	21.2	0.295	2.238	damaging	damaging	damaging	tolerated	NA	ENST00000264162.2:c.264G>C	ENSP00000264162.2:p.Lys88Asn	NA	NA	NA
	B-184_S147_L004	2	3	164741534	A	G	SI	missense_variant	0.00319489	0.003999	0.00322436	0.00420087	0.004842	25.5	0.506	6.602	damaging	damaging	damaging	tolerated	rs146785675	ENST00000264382.3:c.2923T>C	ENSP00000264382.3:p.Tyr975His	Conflicting_interpretations_of_pathogenicity	1	NA
4	B-217_S174_L004	2	3	164741534	A	G	SI	missense_variant	0.00319489	0.003999	0.00322436	0.00420087	0.004842	25.5	0.506	6.602	damaging	damaging	damaging	tolerated	rs146785675	ENST00000264382.3:c.2923T>C	ENSP00000264382.3:p.Tyr975His	Conflicting_interpretations_of_pathogenicity	1	NA
	B-217_S174_L004	2	7	141756665	C	T	MGAM	missense_variant	0.0181709	0.005352	0.0146656	0.00465312	0.0165249	24.9	0.511	4.269	damaging	damaging	damaging	damaging	rs115080419	ENST00000549489.2:c.3616C>T	ENSP00000447378.2:p.Arg1206Cys	NA	NA	NA
5	B-296_S85_L002	2	2	136567203	T	C	LCT	missense_variant	0.0183706	0.004678	0.0160859	0.00387316	0.0182132	23.5	0.16	2.851	NA	tolerated	damaging	tolerated	rs115690016	ENST00000264162.2:c.2714A>G	ENSP00000264162.2:p.Asp905Gly	Benign/Likely_benign	2	NA
	B-296_S85_L002	2	7	141795506	C	A	MGAM	missense_variant	0.0113818	0.002804	0.00856688	0.00233744	0.0100583	22.9	0.31	3.178	damaging	damaging	NA	damaging	rs9655651	ENST00000549489.2:c.4912C>A	ENSP00000447378.2:p.Leu1638Ile	NA	NA	NA
6	GEN215101401_S197_L005	2	7	141802451	A	G	MGAM	missense_variant	0	0	0	1.21e-05	1.59e-05	27.9	0.658	5.569	NA	damaging	damaging	damaging	NA	ENST00000549489.2:c.5297A>G	ENSP00000447378.2:p.Tyr1766Cys	NA	NA	NA
	GEN215101401_S197_L005	2	9	104189856	C	G	ALDOB	missense_variant	0.00179712	0.002702	0.00420355	0.00295469	0.00267584	27.2	0.701	8.822	damaging	damaging	NA	damaging	rs1800546	ENST00000374855.4:c.448G>C	ENSP00000363988.4:p.Ala150Pro	Pathogenic	2	NA
7	GEN218401401_S195_L005	2	2	136562354	C	A	LCT	missense_variant	0	0.0002141	0.000286606	0.000327285	0.000430046	23.5	0.173	3.991	NA	tolerated	damaging	tolerated	NA	ENST00000264162.2:c.4447G>T	ENSP00000264162.2:p.Ala1483Ser	Uncertain_significance	1	NA
	GEN218401401_S195_L005	2	3	164760923	T	C	SI	missense_variant	0	0	0	3.99e-06	0	31	0.845	9.067	damaging	damaging	damaging	damaging	NA	ENST00000264382.3:c.1928A>G	ENSP00000264382.3:p.Glu643Gly	NA	NA	NA
8	GEN218601401_S242_L006	2	7	141756665	C	T	MGAM	missense_variant	0.0181709	0.005352	0.0146656	0.00465312	0.0165249	24.9	0.511	4.269	damaging	damaging	damaging	damaging	rs115080419	ENST00000549489.2:c.3616C>T	ENSP00000447378.2:p.Arg1206Cys	NA	NA	NA
	GEN218601401_S242_L006	2	3	164764786	A	C	SI	missense_variant	0.000399361	0.001879	0.00146562	0.00160041	0.00165647	24.3	0.84	7.633	damaging	damaging	NA	damaging	NA	ENST00000264382.3:c.1730T>G	ENSP00000264382.3:p.Val577Gly	Conflicting_interpretations_of_pathogenicity	1	NA
9	RS16104_S69_L002	2	22	32446000	C	T	SLC5A1	missense_variant	0	0	0	0	1.59e-05	26.1	0.615	3.665	NA	tolerated	damaging	damaging	NA	ENST00000266088.4:c.206C>T	ENSP00000266088.4:p.Pro69Leu	Uncertain_significance	1	NA
	RS16104_S69_L002	2	3	164755745	T	C	SI	missense_variant	0	2.47e-05	3.19e-05	3.6e-05	4.78e-05	25.3	0.921	12.386	damaging	damaging	damaging	damaging	NA	ENST00000264382.3:c.2369A>G	ENSP00000264382.3:p.His790Arg	NA	NA	NA
10	RS16147_S122_L003	2	9	104188884	G	T	ALDOB	missense_variant	0	8.24e-06	0	3.98e-06	7.96e-06	20.8	0.52	3.021	NA	tolerated	damaging	damaging	NA	ENST00000374855.4:c.577C>A	ENSP00000363988.4:p.Pro193Thr	NA	NA	NA
	RS16147_S122_L003	2	7	141747646	C	T	MGAM	missense_variant	0.000599042	0.001117	0.000860311	0.00131887	0.00132996	22.2	0.459	3.119	NA	tolerated	damaging	damaging	NA	ENST00000549489.2:c.2560C>T	ENSP00000447378.2:p.Leu854Phe	NA	NA	NA
11	RS16243_S119_L003	2	7	141794453	A	T	MGAM	missense_variant	0.00159744	0.000967	0	0.000140595	0	25.7	0.659	3.474	NA	damaging	damaging	damaging	rs202001107	ENST00000549489.2:c.4652A>T	ENSP00000447378.2:p.Tyr1551Phe	NA	NA	NA
	RS16243_S119_L003	2	3	164710159	T	G	SI	missense_variant	0.00279553	0.0005107	0.0015623	0.000396124	0.00187946	22.2	0.296	2.345	NA	tolerated	damaging	damaging	rs146899814	ENST00000264382.3:c.4868A>C	ENSP00000264382.3:p.Asp1623Ala	Likely_benign	1	NA
	RS16243_S119_L003	2	2	136567203	T	C	LCT	missense_variant	0.0183706	0.004678	0.0160859	0.00387316	0.0182132	23.5	0.16	2.851	NA	tolerated	damaging	tolerated	rs115690016	ENST00000264162.2:c.2714A>G	ENSP00000264162.2:p.Asp905Gly	Benign/Likely_benign	2	NA
2	RS16522_S278_L006	1	7	141782370	G	A	MGAM	missense_variant	0.0421326	0.017	0.00598462	0.0184537	0.00812309	23	0.308	4.895	NA	damaging	NA	NA	rs149265215	ENST00000475668.2:c.6267G>A	ENSP00000417515.2:p.Met2089Ile	NA	NA	NA
	RS16522_S278_L006	1	9	104188842	C	G	ALDOB	missense_variant	0.00439297	0.001466	0.000923685	0.0013686	0.00156887	26.1	0.471	7.708	NA	damaging	damaging	damaging	rs3739721	ENST00000374855.4:c.619G>C	ENSP00000363988.4:p.Glu207Gln	Benign/Likely_benign	2	NA
12	RS2113_S354_L008	2	2	136567203	T	C	LCT	missense_variant	0.0183706	0.004678	0.0160859	0.00387316	0.0182132	23.5	0.16	2.851	NA	tolerated	damaging	tolerated	rs115690016	ENST00000264162.2:c.2714A>G	ENSP00000264162.2:p.Asp905Gly	Benign/Likely_benign	2	NA
	RS2113_S354_L008	2	9	104187205	G	T	ALDOB	missense_variant	0	8.24e-06	0	7.96e-06	1.59e-05	28.5	0.826	17.912	damaging	damaging	damaging	damaging	NA	ENST00000374855.4:c.919C>A	ENSP00000363988.4:p.Gln307Lys	NA	NA	NA
	RS2113_S354_L008	2	7	141795506	C	A	MGAM	missense_variant	0.0113818	0.002804	0.00856688	0.00233744	0.0100583	22.9	0.31	3.178	damaging	damaging	NA	damaging	rs9655651	ENST00000549489.2:c.4912C>A	ENSP00000447378.2:p.Leu1638Ile	NA	NA	NA
	RS2113_S354_L008	2	3	164785246	G	C	SI	missense_variant	0.0153754	0.004135	0.012571	0.0034123	0.0138331	23.1	0.362	9.75	NA	damaging	damaging	tolerated	rs146960446	ENST00000264382.3:c.517C>G	ENSP00000264382.3:p.Pro173Ala	Benign/Likely_benign	2	NA
13	RS2145_S295_L007	2	1	9099654	G	A	SLC2A5	missense_variant	0	0	0	0	0	28.5	0.876	11.329	damaging	damaging	damaging	tolerated	NA	ENST00000377424.4:c.953C>T	ENSP00000366641.4:p.Thr318Met	NA	NA	NA
	RS2145_S295_L007	2	3	164755794	T	C	SI	missense_variant	0.000998403	0.0009642	0.00137266	0.000950274	0.00105919	23.2	0.368	1.993	damaging	damaging	damaging	tolerated	NA	ENST00000264382.3:c.2320A>G	ENSP00000264382.3:p.Arg774Gly	Conflicting_interpretations_of_pathogenicity	1	NA
14	RS34017_S200_L005	2	3	164777725	C	T	SI	missense_variant	0.000599042	0.001392	0.00127494	0.00142183	0.00188742	24.3	0.723	8.288	damaging	damaging	damaging	damaging	NA	ENST00000264382.3:c.1111G>A	ENSP00000264382.3:p.Val371Met	Conflicting_interpretations_of_pathogenicity	1	NA
	RS34017_S200_L005	2	7	141763311	C	A	MGAM	missense_variant	0.00259585	0.006767	0.00933418	0.00716453	0.00627548	25.2	0.924	9.872	damaging	damaging	damaging	damaging	rs185053832	ENST00000549489.2:c.4270C>A	ENSP00000447378.2:p.Pro1424Thr	Benign	1	NA
3	RS34080_S301_L007	1	9	104189856	C	G	ALDOB	missense_variant	0.00179712	0.002702	0.00420355	0.00295469	0.00267584	27.2	0.701	8.822	damaging	damaging	NA	damaging	rs1800546	ENST00000374855.4:c.448G>C	ENSP00000363988.4:p.Ala150Pro	Pathogenic	2	NA
	RS34080_S301_L007	1	7	141762414	C	T	MGAM	missense_variant	0	8.28e-06	0	0	1.59e-05	24.6	0.823	4.385	NA	damaging	damaging	damaging	NA	ENST00000549489.2:c.4169C>T	ENSP00000447378.2:p.Thr1390Ile	NA	NA	NA
4	RSHMP094_S383_L008	1	7	141754686	CG	C	MGAM	frameshift_variant	0	0.000298	0.000159276	0.000305277	0.000406154	25.3	NA	NA	NA	NA	NA	NA	NA	ENST00000549489.2:c.3294delG	ENSP00000447378.2:p.Lys1099ArgfsTer6	NA	NA	NA
	RSHMP094_S383_L008	1	3	164755794	T	C	SI	missense_variant	0.000998403	0.0009642	0.00137266	0.000950274	0.00105919	23.2	0.368	1.993	damaging	damaging	damaging	tolerated	NA	ENST00000264382.3:c.2320A>G	ENSP00000264382.3:p.Arg774Gly	Conflicting_interpretations_of_pathogenicity	1	NA
Note. In the 'Affected' column, '1' indicates healthy controls (HCs), and '2' indicates IBS cases.
